# Supplementary material for: iMir: An integrated pipeline for high-throughput analysis of small non-coding RNA data obtained by smallRNA-Seq
Source: BMC Bioinformatics. 2013 Dec 13;14:362. doi: 10.1186/1471-2105-14-362 (PMC3878829; doi:10.1186/1471-2105-14-362)
Supplement: Additional file 2: Table S1 — Summary of annotated small non-coding RNAs included in iMir database. [file 1471-2105-14-362-S2.xlsx]

## Sheet: Foglio1
Annotated small non-coding RNAs included in iMirDB
RNA type	Human	Rat	Mouse	Source
miRNAs	2042	723	1281	miRBase (v. 20)
piRNAs	23439	38549	-	piRNABank
piRNAs	32046	66758	72747	NCBI
tRNAs	625	425	435	Table Browser (UCSC Browser)
mRNA (RefGene)	40811	17539	30944	Table Browser (UCSC Browser)
Rfam	2832	6423	5943	Rfam
