# Supplementary material for: iMir: An integrated pipeline for high-throughput analysis of small non-coding RNA data obtained by smallRNA-Seq
Source: BMC Bioinformatics. 2013 Dec 13;14:362. doi: 10.1186/1471-2105-14-362 (PMC3878829; doi:10.1186/1471-2105-14-362)
Supplement: Additional file 4: Table S2 — List of miRNAs differentially expressed in exponentially growing vs growth-arrested MCF-7 human breast cancer cells (raw and adjusted read-counts, with associated fold-changes and p-values). [file 1471-2105-14-362-S4.xlsx]

## Sheet: Foglio1
Example of the effects of using a correction factor* to filter-out low-expressed miRNAs in differential expression analysis
miRNA	FOLD-CHANGE_raw_read_counts	pval_raw_read_counts	FOLD-CHANGE_adjusted_read_counts	pval_adjusted_read_counts	raw_reads_MCF7_exp_growing_1	raw_reads_MCF7_exp_growing_2	raw_reads_MCF7_exp_growing_3	raw_reads_MCF7_growth_arrested_1	raw_reads_MCF7_growth_arrested_2	raw_reads_MCF7_growth_arrested_3	adjusted_reads_MCF7_exp_growing_1	adjusted_reads_MCF7_exp_growing_2	adjusted_reads_MCF7_exp_growing_3	adjusted_reads_MCF7_growth_arrested_1	adjusted_reads_MCF7_growth_arrested_2	adjusted_reads_MCF7_growth_arrested_3
hsa-miR-122-5p	6.53269	0.00658504	1.21995	0.348493	10	5	4	0	0	0	41	36	35	31	31	31
hsa-miR-127-3p	2.89998	0.0388016	1.30646	0.150266	6	19	24	7	7	3	37	50	55	38	38	34
hsa-miR-1301	1.23769	0.0480766	1.17745	0.0839813	213	269	291	192	226	230	244	300	322	223	257	261
hsa-miR-1305	-4.13769	0.0475125	-1.13584	0.564833	0	0	0	0	6	7	31	31	31	31	37	38
hsa-miR-1343	4.90057	0.0283921	1.16415	0.487434	8	6	0	0	0	0	39	37	31	31	31	31
hsa-miR-135b-5p	-5.15084	0.0064515	-1.40145	0.073655	0	3	7	14	23	14	31	34	38	45	54	45
hsa-miR-142-5p	-6.74151	0.00562554	-1.22428	0.33588	0	0	0	6	6	9	31	31	31	37	37	40
hsa-miR-145-5p	-12.8685	3.6e-05	-1.43376	0.0674559	0	0	0	8	16	16	31	31	31	39	47	47
hsa-miR-15a-3p	-5.48914	0.0160278	-1.18055	0.440795	0	0	0	6	5	6	31	31	31	37	36	37
hsa-miR-16-1-3p	-7.04861	0.00434055	-1.23515	0.312658	0	0	0	7	5	10	31	31	31	38	36	41
hsa-miR-191-3p	3.72988	0.00979487	1.39672	0.0683337	16	25	16	6	4	6	47	56	47	37	35	37
hsa-miR-1973	9.17904	0.000702331	1.3093	0.18841	9	12	6	0	0	0	40	43	37	31	31	31
hsa-miR-212-3p	4.74267	0.0170929	1.31384	0.16048	9	10	19	5	3	0	40	41	50	36	34	31
hsa-miR-215	-2.74741	0.0492048	-1.29931	0.160681	13	0	4	22	14	14	44	31	35	53	45	45
hsa-miR-219-5p	-4.08182	0.0291527	-1.29379	0.186116	6	0	3	9	17	13	37	31	34	40	48	44
hsa-miR-2276	8.19039	0.00162336	1.27582	0.239925	12	5	7	0	0	0	43	36	38	31	31	31
hsa-miR-2392	6.67479	0.0130863	1.23058	0.324419	9	0	11	0	0	0	40	31	42	31	31	31
hsa-miR-3174	-2.79921	0.0429261	-1.31466	0.138729	6	8	4	11	24	18	37	39	35	42	55	49
hsa-miR-3187-3p	5.53629	0.00432862	1.4035	0.0736637	15	15	18	3	3	3	46	46	49	34	34	34
hsa-miR-320d	4.56767	0.0397647	1.25583	0.254751	8	7	16	0	4	3	39	38	47	31	35	34
hsa-miR-3619-5p	4.10797	0.0486192	1.14144	0.55151	6	3	3	0	0	0	37	34	34	31	31	31
hsa-miR-3620-3p	3.73749	0.00964867	1.4043	0.0633294	24	15	20	0	5	12	55	46	51	31	36	43
hsa-miR-3676-3p	10.9828	0.00754583	1.29997	0.194478	10	10	10	0	0	3	41	41	41	31	31	34
hsa-miR-378f	3.03236	0.0181428	1.37688	0.0747139	23	17	23	6	4	12	54	48	54	37	35	43
hsa-miR-3909	3.49758	0.0474972	1.27493	0.211872	14	11	14	0	3	9	45	42	45	31	34	40
hsa-miR-3913-5p	-5.43914	0.0204911	-1.18006	0.440824	0	0	0	0	9	8	31	31	31	31	40	39
hsa-miR-4284	8.32397	0.0013292	1.2864	0.221704	5	10	10	0	0	0	36	41	41	31	31	31
hsa-miR-4448	6.29412	0.00724731	1.21925	0.348528	4	6	9	0	0	0	35	37	40	31	31	31
hsa-miR-449b-5p	-4.56797	0.0348703	-1.14795	0.532041	0	0	0	4	7	3	31	31	31	35	38	34
hsa-miR-4742-3p	4.44747	0.0366536	1.15263	0.518892	6	4	3	0	0	0	37	35	34	31	31	31
hsa-miR-4760-5p	-7.40466	0.00328104	-1.24651	0.290586	0	0	0	7	7	9	31	31	31	38	38	40
hsa-miR-503-3p	8.05406	0.00171508	1.27541	0.239944	6	10	8	0	0	0	37	41	39	31	31	31
hsa-miR-505-5p	3.19656	0.0446963	1.28799	0.184951	8	14	21	3	3	8	39	45	52	34	34	39
hsa-miR-5094	-6.08374	0.00424228	-1.3923	0.0841077	4	3	0	10	22	14	35	34	31	41	53	45
hsa-miR-516a-5p	-4.80068	0.0277494	-1.15807	0.500494	0	0	0	0	8	7	31	31	31	31	39	38
hsa-miR-519a-3p	-8.01887	0.00195308	-1.26825	0.249959	0	0	0	9	5	11	31	31	31	40	36	42
hsa-miR-520c-3p	-4.82568	0.0274638	-1.15832	0.50048	0	0	0	3	6	6	31	31	31	34	37	37
hsa-miR-548d-3p	5.70318	0.0123169	1.19712	0.400403	6	4	7	0	0	0	37	35	38	31	31	31
hsa-miR-548g-3p	-7.46708	0.0295158	-1.22712	0.320262	3	0	0	7	7	11	34	31	31	38	38	42
hsa-miR-548h-5p	5.33387	0.0165416	1.18583	0.428202	3	7	6	0	0	0	34	38	37	31	31	31
hsa-miR-550a-5p	5.42158	0.0223197	1.27911	0.21675	7	17	8	6	0	0	38	48	39	37	31	31
hsa-miR-5690	7.77125	0.0491462	1.20268	0.380418	7	10	4	0	0	3	38	41	35	31	31	34
hsa-miR-5699	4.30119	0.0388435	1.15222	0.51891	5	0	8	0	0	0	36	31	39	31	31	31
hsa-miR-582-5p	3.70832	0.0153676	1.36317	0.0964251	24	13	15	3	4	8	55	44	46	34	35	39
hsa-miR-6511a-3p	2.31403	0.0347107	1.34802	0.0804141	18	25	33	11	9	14	49	56	64	42	40	45
hsa-miR-659-5p	-2.74318	0.0212646	-1.39498	0.0559671	6	5	15	15	28	30	37	36	46	46	59	61
hsa-miR-675-3p	3.48412	0.0486926	1.26597	0.226554	12	12	13	4	4	3	43	43	44	35	35	34
hsa-miR-675-5p	13.3806	0.000832095	1.40677	0.0806956	6	19	15	0	3	0	37	50	46	31	34	31
* See text for details.
